# Supplementary material for: A particle swarm optimization algorithm based on an improved deb criterion for constrained optimization problems
Source: PeerJ Comput Sci. 2022 Dec 12;8:e1178. doi: 10.7717/peerj-cs.1178 (PMC10280275; doi:10.7717/peerj-cs.1178)
Supplement: Supplemental Information 1 [file peerj-cs-08-1178-s001.zip › │╠╨≥ CPSO╚1⁄2┴┌╛╙+╕─╜°Deb╣μ╘≥+DE/IDAf.m]

function DA=IDAf(pa)
%¼ÆËãÊÇ·ñÊÇ·ÇÖ§Åä½â
[N,C]=size(pa);
DA=ones(N,1);
for i=1:N
    temppa=pa;
    temppa(i,:)=[];
    LEsign=ones(N-1,1);
  
    for j=1:C
        LessEqual=find(temppa(:,j)<=pa(i,j));
        tepa=[];
        tepa=temppa(LessEqual,:);
        temppa=[];
        temppa=tepa;
    end
    if size(temppa,1)~=0
        k=1;
        while k<=C
            Lessthan=[];
            Lessthan=find(temppa(:,k)<pa(i,k));
            if size(Lessthan,1)~=0
                DA(i)=0;k=C+1;
            else
                k=k+1;
            end
        end
    end    
end
