# Supplementary material for: A particle swarm optimization algorithm based on an improved deb criterion for constrained optimization problems
Source: PeerJ Comput Sci. 2022 Dec 12;8:e1178. doi: 10.7717/peerj-cs.1178 (PMC10280275; doi:10.7717/peerj-cs.1178)
Supplement: Supplemental Information 1 [file peerj-cs-08-1178-s001.zip › │╠╨≥ CPSO╚1⁄2┴┌╛╙+╕─╜°Deb╣μ╘≥+DE/Pbestupdate.m]

function [Pbest, FITPbest,A,Afit] = Pbestupdate(Ufit,objFiU,conViU, Pbest, FITPbest)
%¸öÌå×îÓÅÎ»ÖÃµÄ¸üÐÂ²ßÂÔ
A=[];
Afit=[];
if conViU==0 & FITPbest(2)==0
    if objFiU < FITPbest(1)
        Pbest = Ufit;
        FITPbest=[objFiU, conViU];
    end
elseif conViU==0 & FITPbest(2)~=0
    if FITPbest(1) < objFiU
        A= Pbest;
        Afit= FITPbest;
    end
    Pbest= Ufit;
    FITPbest=[objFiU, conViU];
elseif conViU~=0 & FITPbest(2)==0
    if objFiU < FITPbest(1) 
        A= Ufit;
        Afit= [objFiU, conViU];
    end
elseif conViU~=0 & FITPbest(2)~=0
    if conViU < FITPbest(2)
        Pbest = Ufit;
        FITPbest=[objFiU, conViU];
        if FITPbest(1) < objFiU
            A= Pbest;
            Afit= FITPbest;
        end
    else
        if objFiU<FITPbest(1)
            A= Ufit;
            Afit= [objFiU, conViU];
        end
    end
end

end
