# Supplementary material for: A particle swarm optimization algorithm based on an improved deb criterion for constrained optimization problems
Source: PeerJ Comput Sci. 2022 Dec 12;8:e1178. doi: 10.7717/peerj-cs.1178 (PMC10280275; doi:10.7717/peerj-cs.1178)
Supplement: Supplemental Information 1 [file peerj-cs-08-1178-s001.zip › │╠╨≥ CPSO╚1⁄2┴┌╛╙+╕─╜°Deb╣μ╘≥+DE/main.m]

%***********************************************************************************
%»ùÓÚÈ«ÁÚ¾Ó+¸Ä½øDeb¹æÔòµÄÁ£×ÓÈºÓÅ»¯Ëã·¨½â¾öÔ¼ÊøÓÅ»¯ÎÊÌâ
%¸Ä½øµÄDeb¹æÔò£º£¨1£©Èç¹û¶¼ÊÇ¿ÉÐÐ½â£¬±£ÁôÊÊÓ¦¶ÈÐ¡µÄ£»£¨2£©Èç¹ûÒ»¸öÊÇ¿ÉÐÐ½â£¬Ò»¸öÊÇ²»¿ÉÐÐ½â£¬±£Áô¿ÉÐÐµÄ£¬Í¬Ê±Èç¹û²»¿ÉÐÐ½âÊÊÓ¦ÖµÐ¡µÄ»°£¬±£ÁôÔÚÒ»¸öÍâ²¿µµ°¸ÖÐ£»
%£¨3£©Èç¹ûÁ½¸ö¶¼ÊÇ²»¿ÉÐÐ½â£¬±£ÁôÔ¼ÊøÎ¥·´¶ÈÐ¡µÄ£¬Í¬Ê±²»±»Ñ¡ÔñµÄÊÊÓ¦¶ÈÐ¡µÄ»°£¬Í¬Ñù·Åµ½Íâ²¿µµ°¸ÖÐ¡£
%Íâ²¿µµ°¸ÖÐ¸öÌåµÄ½øÈë¹æÔò£¬ÀûÓÃ¶àÄ¿±êµÄÎÊÌâµÄÖ§ÅäÔ­Ôò£¬½øÐÐÅÐ¶Ï£¬Ö»ÓÐ¸øÖ§Åä½â¿ÉÒÔ½øÈë

%***********************************************************************************

clc; 
clear all; 
format long;
tic;

global gen maxGen problemSetNum
problemSetNum=2006
if problemSetNum==2010
    % problem set of 18 benchmark functions to be tested
    problemSet=[6:6];
    
    % the number of dimensions which can be set as 10 or 30
    n=10;
    
    % the size of evolving population
    if n==10
        popsize=60;
    elseif n==30
        popsize=100;
    end
    
    % the maximum number of function evaluations
    if n==10
        totalFES=200000;
    elseif n==30
        totalFES=600000; 
    end
else
    problemSet=[1:1];
    popsize=100;
    totalFES=150000; 

end
maxGen=ceil(totalFES/2/popsize);

% choose the function to be tested
for problem = problemSet
    fprintf('problem:%d\n',problem);
    % the value used to record the number of runs
    time=1;
    
    % the value which represents the number of total runs
    totalTime=25;
            
    %×îÓÅ½âµÄ´æ´¢
     bestfit=[];

    
    while time <= totalTime
        if problemSetNum==2010
            [minVar,maxVar] = problemSelection2010(problem,n);aaa=0;
        else
            [minVar,maxVar,n,aaa] = problemSelection2006(problem);
        end
        rand('seed',sum(100*clock));
%***********************************************************************************        
% The parameter settings for DE
        F = 0.7;
        CR = 1.0;    

        
%***********************************************************************************          
% ³õÊ¼»¯Î»ÖÃºÍËÙ¶È
        p=repmat(minVar,popsize,1)+rand(popsize,n).*repmat((maxVar-minVar),popsize,1);
        vel=0.2*p;
%***********************************************************************************    
        %¼ÆËãÊÊÓ¦¶Èº¯ÊýÖµ
        if problemSetNum==2010
            [objF, conV]=fitness2010(p, problem); 
        else
            [objF, conV]=fitness2006(p, problem,aaa);
        end
        fit=[objF, conV];
%***********************************************************************************  
% ³õÊ¼»¯¸öÌåµÄ×îÓÅ½â
        Pbest = p; %º¯ÊýÖµ×îÓÅ
        FITPbest = fit;      
%***********************************************************************************  
%¶¨Òå¾«Ó¢¸öÌå--¿ÉÐÐ½âÖÐÊÊÓ¦¶È×îÓÅµÄ¸öÌå£¬Èç¹ûÃ»ÓÐ¿ÉÐÐ½âµÄ»°£¬È¡ËùÓÐ²»¿ÉÐÐ½âÖÐÔ¼ÊøÎ¥·´¶È×îÐ¡µÄ¸öÌå
       Ind=find(conV==0);%ÕÒ³ö¿ÉÐÐ½â
       feasible= p(Ind,:);%¼ÇÂ¼¿ÉÐÐ½â
       feasiblefit=fit(Ind,:);
       if isempty(Ind)==1  %Èç¹û´æÔÚ¿ÉÐÐ½â£¬ÕÒ³öÊÊÓ¦Öµ×îÐ¡µÄ£¬×÷Îª¾«Ó¢£¬±£Áô£»Èç¹û²»´æÔÚÕÒÈ«¾Ö×îÐ¡µÄ
           Indfitmin=find(conV==min(conV));
           Elite=p(Indfitmin,:);       
           Elitefit=fit(Indfitmin,:);
       else
           Indfitmin=find(feasiblefit(:,1)==min(feasiblefit(:,1)));
           Elite=feasible(Indfitmin,:);       
           Elitefit=feasiblefit(Indfitmin,:);
       end

%***********************************************************************************   
        gen=1; 
        % Íâ²¿µµ°¸ÏÈÖÃ¿Õ
        A0=[];
        A0fit=[];
    
        % µü´ú¹ý³Ì¿ªÊ¼
        while gen<=maxGen
            M=1;%¼ÆÊýÆ÷ 
            %¶Ô¼«ÖµÖÖÈº½øÐÐ²î·Ö,¸üÐÂÍâ²¿µµ°¸Ê±×¢ÒâÖ§Åä¸öÌå²ÅÄÜ½øÈë
            for i=1:popsize
                 Xfit = Pbest(i, :); 
                 Ufit = mutation(Pbest, [minVar;maxVar], i, popsize, n, Xfit, F, CR); %²î·Ö²Ù×÷
                 if problemSetNum==2010
                     [objFiU, conViU]=fitness2010(Ufit, problem); 
                 else
                     [objFiU, conViU]=fitness2006(Ufit, problem,aaa);
                 end 
                 %¸üÐÂ¸öÌå×îÓÅÎ»ÖÃ
                 [Pbest(i,:), FITPbest(i,:),A1,Afit1] = Pbestupdate(Ufit,objFiU,conViU, Pbest(i,:), FITPbest(i,:));
                 if isempty(A1)~=1
                     A(M,:)=A1;
                     Afit(M,:)=Afit1;
                     M=M+1;
                 end
            end
            %±£ÁôA0ÖÐµÄ·ÇÖ§Åä½â----A0Ò»¶¨ÊÇ²»¿ÉÐÐ½âµÄ¼¯ºÏ£¬ÒòÎªÈç¹ûÊÇ¿ÉÐÐ½â£¬ÇÒÄ¿±êº¯ÊýÖµÐ¡µÄ»°»á±»´æ´¢ÔÚ¸öÌå×îÓÅ½âµÄÎ»ÖÃ
             HZX=[A0;A];
             HZZ=[A0fit;Afit];
             DON=IDAf(HZZ);
             nodom=find(DON==1);  %ÕÒ³öDON==1ËùÔÚµÄÎ»ÖÃ
             A0=[];
             A0fit=[];
             A0=HZX(nodom,:);     %Íâ²¿µµ°¸¼¯ºÏ
             A0fit=HZZ(nodom,:);  
             A=[];
             Afit=[];
            %ÀûÓÃÍâ²¿µµ°¸¶Ô²»¿ÉÐÐµÄµ±Ç°½â½øÐÐ¸üÐÂ--¸üÐÂÔ­Ôò£º±È½ÏA0ÖÐÔ¼ÊøÎ¥·´¶È×îÐ¡µÄ¸öÌåºÍµ±Ç°ÖÖÈºÖÐÔ¼ÊøÎ¥·´¶È×î´óµÄ¸öÌå£¬Èç¹ûÇ°ÕßÔ¼ÊøÎ¥·´¶ÈÐ¡£¬µÃ´úÌæµ±Ç°¸öÌå£¬²¢ÔÚA0ÖÐÉ¾³ý¸Ã¸öÌå£»
            %Ö±µ½A0ÖÐ×îÐ¡µÄ´óÓÚµ±Ç°ÖÖÈºÖÐµÄ£¬ÔòÖÕÖ¹
            while 1
                if isempty(A0fit)~=1
                T1=find(A0fit(:,2)==min(A0fit(:,2)));   %A0ÖÐÎ¥·´¶È×îÐ¡Î¥·´¶ÈµÄ
                T2=find(fit(:,2)==max(fit(:,2))); %µ±Ç°ÖÖÈºÖÐ×î´óÎ¥·´¶ÈµÄ      
                if isempty(T1)~=1
                    if A0fit(T1(1),2)<fit(T2(1),2)
                        p(T2(1),:)=A0(T1(1),:);
                        fit(T2(1),:)=A0fit(T1(1),:);
                        A0(T1(1),:)=[];
                        A0fit(T1(1),:)=[];
                    else
                        break;
                    end
                else
                     break;                     
                end
                else
                     break;
                end
            end
            A0=[];
            A0fit=[];
            %¸ø¶¨W
            w1=0.4;
            w2=1;
            c1=2.05;
            c2=2.05;
            W=w2-gen*(w2-w1)/maxGen;%×ÔÊÊÓ¦¹ßÐÔÈ¨ÖØ(µÝ¼õ)
            % ÔÚÐ¡ÖÖÈºÖÐ½øÐÐ¸öÌå¸üÐÂ
            for i = 1:popsize
                vel(i, :) = W* vel(i, :)+rand*c1*(Pbest(i, :) - p(i, :))+rand*c2*(Elite(1,:) - p(i, :)) ;
                 temp_s=p(i,:);
                 p(i,:)=vel(i,:)+ p(i,:); %¸üÐÂÎ»ÖÃ
                 %¿ØÖÆ½çÔ¼Êø
                 tag1 = find(p(i, :)<minVar);
                 tag2 = find(p(i, :)>maxVar);
            
                 if length(tag1)>0
                     %p(i, tag1) =minVar(1, tag1);
                     p(i, tag1) = (temp_s(1, tag1) + minVar(1, tag1)) .* 0.5;
                 end
                 if length(tag2)>0
                     %p(i, tag2) =maxVar(1, tag2);
                     p(i, tag2) = (temp_s(1, tag2) + maxVar(1, tag2)) .* 0.5;
                 end    
             end

            if problemSetNum==2010
                [objF, conV]=fitness2010(p, problem); 
            else
                [objF, conV]=fitness2006(p, problem,aaa);
            end
            fit=[objF, conV];
            
             %¸üÐÂ¸öÌå×îÓÅ--ÀûÓÃÔ­ÓÐ²ßÂÔ
             M0=1;
             for i = 1:popsize
                 [Pbest(i,:), FITPbest(i,:),A1,Afit1] = Pbestupdate(p(i,:),fit(i,1),fit(i,2), Pbest(i,:), FITPbest(i,:));
                 if isempty(A1)~=1
                     A(M0,:)=A1;
                     Afit(M0,:)=Afit1;
                     M0=M0+1;
                 end
             end
              %±£ÁôA0ÖÐµÄ·ÇÖ§Åä½â----A0Ò»¶¨ÊÇ²»¿ÉÐÐ½âµÄ¼¯ºÏ£¬ÒòÎªÈç¹ûÊÇ¿ÉÐÐ½â£¬ÇÒÄ¿±êº¯ÊýÖµÐ¡µÄ»°»á±»´æ´¢ÔÚ¸öÌå×îÓÅ½âµÄÎ»ÖÃ
             HZX=[A0;A];
             HZZ=[A0fit;Afit];
             DON=IDAf(HZZ);
             nodom=find(DON==1);  %ÕÒ³öDON==1ËùÔÚµÄÎ»ÖÃ
             A0=[];
             A0fit=[];
             A0=HZX(nodom,:);     %Íâ²¿µµ°¸¼¯ºÏ
             A0fit=HZZ(nodom,:);  
             A=[];
             Afit=[];
 
            %¸üÐÂ¾«Ó¢¸öÌå
            %ÎªÁË±£Ö¤¾«Ó¢¸öÌå²»¶ªÊ§£¬²ÉÓÃ½«¾«Ó¢²¢ÈëÖÖÈºÖÐÔÙ¸üÐÂµÄ·½·¨
            PPP=[Pbest;Elite];
            FFF=[FITPbest;Elitefit];

            Ind=find(FFF(:,2)==0);%ÕÒ³ö¿ÉÐÐ½â
            feasible= PPP(Ind,:);%¼ÇÂ¼¿ÉÐÐ½â
            feasiblefit=FFF(Ind,:); 
            if isempty(Ind)==1  %Èç¹û´æÔÚ¿ÉÐÐ½â£¬ÕÒ³öÊÊÓ¦Öµ×îÐ¡µÄ£¬×÷Îª¾«Ó¢£¬±£Áô£»Èç¹û²»´æÔÚÕÒÈ«¾Ö×îÐ¡µÄ
                Indfitmin=find(FFF(:,2)==min(FFF(:,2)));
                Elite=PPP(Indfitmin,:);       
                Elitefit=FFF(Indfitmin,:);
            else
                Indfitmin=find(feasiblefit(:,1)==min(feasiblefit(:,1)));
                Elite=feasible(Indfitmin,:);       
                Elitefit=feasiblefit(Indfitmin,:);
            end
            %¼ì²âÏàÍ¬¸öÌå£¬É¾³ý
             n2=size(Elite,1);
             t=1;
             while t<n2
                 deltf=Elite-ones(n2,1)*Elite(t,:);
                 deltf(t,:)=inf;
                 aa=find(sum(abs(deltf),2)==0);
                 Elite(aa,:)=[];Elitefit(aa,:)=[];
                 [n2,m2]=size(Elite);t=t+1;
             end
             

            
             %¼ÇÂ¼×îÓÅ½â
            
             Elitefit(1,:);
             
             bestfit(time,gen)= Elitefit(1,1);
             gen=gen+1;
        end
        
        FFIT(time,:)=Elitefit(1,:)
        Elite(1,:)
        time=time+1
    end
    
%¼ÆËã¿ÉÐÐ½âµÄ±ÈÂÊ
AAA=0;
for i=1:totalTime
    if  FFIT(i,2)==0
        AAA=AAA+1;
    end
end
suc=AAA/totalTime %¿ÉÐÐ½âµÄ±ÈÂÊ
    
    
minFFIT=min(FFIT(:,1))   %×îºÃÖµ


maxFFIT=max(FFIT(:,1))    %×î²îÖµ


MediFFIT=median(FFIT(:,1)) %ÖÐÎ»Êý


AVGFFIT=mean(FFIT(:,1))    %¾ùÖµ


VARFFIT=var(FFIT(:,1))    %·½²î


xlswrite('E:\ÂÛÎÄ\»ùÓÚ¸Ä½ø¿ÉÐÐ¼¯¹æÔòµÄÁ£×ÓÈºÓÅ»¯Ëã·¨Çó½âÔ¼ÊøÓÅ»¯ÎÊÌâ\½á¹û CPSOÈ«ÁÚ¾Ó+¸Ä½øDeb¹æÔò+DE\cec200601bestfit',bestfit')

       
end

run_time = toc
