# Supplementary material for: A particle swarm optimization algorithm based on an improved deb criterion for constrained optimization problems
Source: PeerJ Comput Sci. 2022 Dec 12;8:e1178. doi: 10.7717/peerj-cs.1178 (PMC10280275; doi:10.7717/peerj-cs.1178)
Supplement: Supplemental Information 1 [file peerj-cs-08-1178-s001.zip › │╠╨≥ CPSO╚1⁄2┴┌╛╙+╕─╜°Deb╣μ╘≥+DE/problemSelection2006.m]

function [minVar,maxVar,n,aaa] = problemSelection2006(problem)

  switch problem

        case 1

            % lu: define the upper and lower bounds of the variables
            lu = [0 0 0 0 0 0 0 0 0 0 0 0 0;  1 1 1 1 1 1 1 1 1 100 100 100 1]; 
            
            % n: define the dimension of the problem
            n = 13; aaa = []; %\\\\-15\

        case 2

            lu = [zeros(1, 20); 10 * ones(1, 20)]; 
            n = 20; aaa = []; %\\\-0.803619\

        case 3

            lu = [zeros(1, 10); ones(1, 10)]; 
            n = 10; aaa = []; %\\\-1\

        case 4

            lu = [78 33 27 27 27; 102 45 45 45 45]; 
            n = 5; aaa = []; %-30665.539\

        case 5

            lu = [0 0 -0.55 -0.55; 1200 1200 0.55 0.55]; 
            n = 4; aaa = []; %\\5126.4981\

        case 6

            lu = [13 0; 100 100]; 
            n = 2; aaa = []; %\\-6961.81388\

        case 7

            lu = [-10 * ones(1, 10); 10 * ones(1, 10)]; 
            n = 10; aaa = []; %\\24.306\

        case 8

            lu = [0 0; 10 10]; 
            n = 2; aaa = []; %\0.095825\

        case 9

            lu = [-10 -10 -10 -10 -10 -10 -10; 10 10 10 10 10 10 10]; 
            n = 7; aaa = []; %\680.6300573\

        case 10

            lu = [100 1000 1000 10 10 10 10 10; 10000 10000 10000 1000 1000 1000 1000 1000]; 
            n = 8; aaa = []; %\7049.2480\

        case 11

            lu = [-1 -1; 1 1]; 
            n = 2; aaa = []; %\\0.75\

        case 12

            lu = [0 0 0; 10 10 10]; 
            n = 3; %\\-1\
            l = 1; 
            for i = 1:9
                for j = 1:9
                    for k = 1:9
                        aaa(l, :) = [i j k]; 
                        l = l+1; 
                    end
                end
            end

        case 13

            lu = [-2.3 -2.3 -3.2 -3.2 -3.2; 2.3 2.3 3.2 3.2 3.2]; 
            n = 5; aaa = []; %\0.0539498\

        case 14

            lu = [zeros(1, 10);  10 * ones(1, 10)]; 
            n = 10; aaa = []; %\-47.7648884595\

        case 15

            lu = [zeros(1, 3); 10 * ones(1, 3)]; 
            n = 3; aaa = []; %\961.7150222899\

        case 16

            lu = [704.4148 68.6 0 193 25; 906.3855 288.88 134.75 287.0966 84.1988]; 
            n = 5; aaa = []; %\-1.9051552586\

        case 17

            lu = [0 0 340 340 -1000 0;  400 1000 420 420 1000 0.5236]; 
            n = 6; aaa = []; %\8853.5396748064\

        case 18

            lu = [-10 -10 -10 -10 -10 -10 -10 -10 0;  10 10 10 10 10 10 10 10 20]; 
            n = 9; aaa = []; %\-0.8660254038\

        case 19

            lu = [zeros(1, 15);  10 * ones(1, 15)]; 
            n = 15; aaa = []; %\32.6555929502\

        case 20

            lu = [zeros(1, 24); 10 * ones(1, 24)]; 
            n = 24; aaa = []; %\0.2049794002\

        case 21

            lu = [0 0 0 100 6.3 5.9 4.5; 1000 40 40 300 6.7 6.4 6.25]; 
            n = 7; aaa = []; %\193.7245100700\

        case 22

            lu = [0 0 0 0 0 0 0 100 100 100.01 100 100 0 0 0  0.01 0.01 -4.7 -4.7 -4.7 -4.7 -4.7; 20000 10^6 10^6 10^6 4 * 10^7 ...
                4 * 10^7 4 * 10^7 299.99 399.99 300 400 600 500 500 500 300 400 6.25 6.25 6.25 6.25 6.25]; 
            n = 22; aaa = []; %\236.4309755040\

        case 23

            lu = [0 0 0 0 0 0 0 0 0.01;  300 300 100 200 100 300 100 200 0.03]; 
            n = 9; aaa = []; %\-400.0551000000\

        case 24

            lu = [0 0;  3 4]; 
            n = 2; aaa = []; %\-5.5080132716\
  end
  minVar = lu(1,:);
  maxVar = lu(2,:);
  
