# Supplementary material for: A particle swarm optimization algorithm based on an improved deb criterion for constrained optimization problems
Source: PeerJ Comput Sci. 2022 Dec 12;8:e1178. doi: 10.7717/peerj-cs.1178 (PMC10280275; doi:10.7717/peerj-cs.1178)
Supplement: Supplemental Information 1 [file peerj-cs-08-1178-s001.zip › │╠╨≥ CPSO╚1⁄2┴┌╛╙+╕─╜°Deb╣μ╘≥+DE/problemSelection2010.m]

function [minVar,maxVar] = problemSelection2010(problem,n)

  switch problem

        case 1  % each case represents a different benchmark function
          
          % the lower boundary of the tested function
           minVar=zeros(1,n);
           
          % the upper boundary of the tested function
           maxVar=10*ones(1,n);
           
        case 2
            
           minVar=-5.12*ones(1,n);
           maxVar=5.12*ones(1,n);
           
        case 3

           minVar=-1000*ones(1,n);
           maxVar=1000*ones(1,n);

        case 4

           minVar=-50*ones(1,n);
           maxVar=50*ones(1,n);

        case 5

           minVar=-600*ones(1,n);
           maxVar=600*ones(1,n);

        case 6

           minVar=-600*ones(1,n);
           maxVar=600*ones(1,n);

        case 7

           minVar=-140*ones(1,n);
           maxVar=140*ones(1,n);

        case 8

           minVar=-140*ones(1,n);
           maxVar=140*ones(1,n);
           
        case 9

           minVar=-500*ones(1,n);
           maxVar=500*ones(1,n);

        case 10

           minVar=-500*ones(1,n);
           maxVar=500*ones(1,n);

        case 11

           minVar=-100*ones(1,n);
           maxVar=100*ones(1,n);

        case 12

           minVar=-1000*ones(1,n);
           maxVar=1000*ones(1,n);
        case 13

           minVar=-500*ones(1,n);
           maxVar=500*ones(1,n);

        case 14

           minVar=-1000*ones(1,n);
           maxVar=1000*ones(1,n);

        case 15

           minVar=-1000*ones(1,n);
           maxVar=1000*ones(1,n);

        case 16

           minVar=-10*ones(1,n);
           maxVar=10*ones(1,n);

        case 17

           minVar=-10*ones(1,n);
           maxVar=10*ones(1,n);

        case 18

           minVar=-50*ones(1,n);
           maxVar=50*ones(1,n);
  end
